# Supplementary material for: Tunable piezoelectric PLLA nanofiber membranes for enhanced mandibular repair with optimal self-powering stimulation
Source: Regen Biomater. 2024 Dec 26;12:rbae150. doi: 10.1093/rb/rbae150 (PMC11855284; doi:10.1093/rb/rbae150)
Supplement: rbae150_Supplementary_Data [file rbae150_supplementary_data.zip]

Archive with 1 entries (1 files):
- 4b708_Supplementary material.docx
